# Supplementary material for: Future diets in India: A systematic review of food consumption projection studies
Source: Glob Food Sec. 2019 Dec;23:182–90. doi: 10.1016/j.gfs.2019.05.006 (PMC7212791; doi:10.1016/j.gfs.2019.05.006)
Supplement: Multimedia component 2 [file mmc2.xml]

<?xml version="1.0" encoding="UTF-8" standalone="no"?><data:data><datasets><author>carmelia.alae-carew@lshtm.ac.uk</author><type>0</type><dataset><value>3</value><reason>Other (please explain)</reason><comments>All data used in this review were gathered from the studies referenced within the article, and are available from those studies.</comments></dataset></datasets></data:data>
